# Supplementary material for: The effects of magnesium supplementation on abnormal uterine bleeding, alopecia, quality of life, and acne in women with polycystic ovary syndrome: a randomized clinical trial
Source: Reprod Biol Endocrinol. 2022 Aug 2;20:110. doi: 10.1186/s12958-022-00982-7 (PMC9343825; doi:10.1186/s12958-022-00982-7)
Supplement: Supplementary file 1 — Additional file 1. [file 12958_2022_982_MOESM1_ESM.xlsx]

## Sheet: Sheet1
Participant code	Group	Alopecia Score (Baseline)	Alopecia Score (End of the study)	Acne Score (Baseline)	Acne Score (End of the study)	Physical activity (MET)	Number of items of AUB (Baseline)	Number of items of AUB (End of the study)
54	Placebo	1	2	0	0	1.48	1	1
39	Placebo	2	2	0	0	0.97	2	2
27	Placebo	3	2	12	0	1.18	3	3
59	Placebo	3	1	0	0	1.11	2	3
10	Placebo	2	2	0	0	1.2	0	2
36	Placebo	1	0	8	0	1.1	2	1
7	Placebo	2	2	0	0	1.1	1	2
48	Placebo	2	1	0	0	1.09	0	2
66	Placebo	1	0	0	0	1.2	0	1
33	Placebo	2	3	4	0	0.85	2	2
32	Placebo	3	0	0	4	1	0	3
1	Placebo	1	1	0	0	1.04	0	1
14	Placebo	2	2	0	0	1.42	1	2
20	Placebo	1	1	0	0	1.1	3	1
19	Placebo	3	1	0	0	0.95	1	3
11	Placebo	0	1	6	0	1.06	0	0
43	Placebo	3	0	0	0	1.03	1	3
4	Placebo	3	0	0	0	1.1	1	3
37	Placebo	2	1	0	0	1.04	1	2
30	Placebo	4	1	0	0	1.08	2	4
55	Placebo	2	2	0	0	1.35	2	2
58	Placebo	2	3	0	0	0.87	0	2
23	Placebo	1	0	0	0	1.54	0	1
49	Placebo	2	2	0	0	1.19	3	2
45	Placebo	1	2	0	0	1.2	2	1
51	Placebo	4	2	0	0	1.11	2	4
6	Placebo	2	1	0	0	1.27	0	2
41	Placebo	1	0	0	0	1.2	1	1
17	Placebo	3	3	0	0	1.01	2	3
13	Placebo	1	1	0	0	0.97	3	1
67	Placebo	1	1	0	0	1	0	1
61	Placebo	1	2	0	0	0.85	0	1
42	Magnesium	2	1	0	0	1.11	2	2
25	Magnesium	2	2	0	0	1.04	0	2
65	Magnesium	1	1	4	2	1	2	1
69	Magnesium	2	1	0	0	0.93	2	2
9	Magnesium	2	0	7	8	1	0	2
53	Magnesium	3	1	0	0	1.08	1	3
5	Magnesium	3	0	0	0	1.31	1	3
2	Magnesium	4	0	0	0	0.94	0	4
21	Magnesium	2	1	0	0	1.21	0	2
18	Magnesium	1	1	1	1	1.02	1	1
60	Magnesium	1	1	0	0	1.2	2	1
22	Magnesium	1	1	0	0	1.25	2	1
35	Magnesium	0	2	0	0	1.13	2	0
12	Magnesium	4	2	0	0	1.09	2	4
16	Magnesium	2	2	7	4	1.02	0	2
63	Magnesium	1	1	0	0	1.11	2	1
56	Magnesium	4	3	0	0	1.1	1	4
34	Magnesium	2	2	0	0	0.96	0	2
47	Magnesium	1	1	0	0	0.98	0	1
28	Magnesium	1	3	0	0	1.16	2	1
3	Magnesium	0	0	7		0.87	1	0
38	Magnesium	3	1	7	0	0.98	2	3
26	Magnesium	2	3	0	0	1.29	1	2
57	Magnesium	2	2	0	0	1.1	2	2
44	Magnesium	3	1	7	7	0.98	3	3
52	Magnesium	2	2	5	5	1.2	3	2
40	Magnesium	1	0	0	0	1.2	0	1
68	Magnesium	3	2	0	0	1.44	0	3
50	Magnesium	3	3	0	0	1.11	1	3
8	Magnesium	2	1	0	0	1.23	3	2
64	Magnesium	1	1	8	4	1.11	0	1
31	Magnesium	1	0	0	0	1.09	0	1
